# Supplementary material for: AllelicImbalance: an R/ bioconductor package for detecting, managing, and visualizing allele expression imbalance data from RNA sequencing
Source: BMC Bioinformatics. 2015 Jun 12;16(1):194. doi: 10.1186/s12859-015-0620-2 (PMC4465016; doi:10.1186/s12859-015-0620-2)
Supplement: Supplementary file 2 — Includes counts, fractions and binomial test p-values for all individuals, rsids and alignment methods. [file 12859_2015_620_MOESM2_ESM.csv]

ind	A	C	G	T	fraction	binom.test	strand	rsid	alignment
1	13	25070	8	11	1	p<200	+	rs6056	tophat
2	4	35	5	21152	0.002	p<200	+	rs428453	tophat
3	16	21806	8	13	0.999	p<200	+	rs1469859	tophat
4	6	18	2	15821	0.001	p<200	+	rs13072536	tophat
5	16	11562	4	11744	0.496	0.24	+	rs6056	tophat
6	14	18924	12	17237	0.523	7.5e-19	+	rs428453	tophat
7	13	11670	6	11489	0.504	0.24	+	rs1469859	tophat
8	13	21709	4	17	0.999	p<200	+	rs13072536	tophat
1	2	2114	0	0	1	p<200	-	rs6056	tophat
2	2	0	1	1698	0	p<200	-	rs428453	tophat
3	0	1003	1	0	1	p<200	-	rs1469859	tophat
4	0	0	0	1076	0	NA	-	rs13072536	tophat
5	0	933	0	742	0.557	3.4e-06	-	rs6056	tophat
6	3	2215	1	1794	0.553	3.2e-11	-	rs428453	tophat
7	7	3025	1	2678	0.53	4.6e-06	-	rs1469859	tophat
8	4	1872	1	1	0.999	p<200	-	rs13072536	tophat
1	0	0	60	0	0	NA	+	rs6056	tophat
2	1	0	90	0	0	7.4e-26	+	rs428453	tophat
3	0	31	53	0	0.369	0.021	+	rs1469859	tophat
4	0	34	29	0	0.54	0.61	+	rs13072536	tophat
5	0	64	54	0	0.542	0.41	+	rs6056	tophat
6	0	0	67	0	0	NA	+	rs428453	tophat
7	0	307	1	5	0.997	5.8e-84	+	rs1469859	tophat
8	0	136	1	0	0.993	1.6e-39	+	rs13072536	tophat
1	12	4	12659	5	0	p<200	-	rs6056	tophat
2	10	2	8639	11	0	p<200	-	rs428453	tophat
3	5	7244	4943	32	0.594	5.7e-97	-	rs1469859	tophat
4	4	5480	3697	24	0.597	1e-77	-	rs13072536	tophat
5	11	7398	5018	24	0.596	9.4e-102	-	rs6056	tophat
6	10	7	8412	5	0.001	p<200	-	rs428453	tophat
7	9	16196	8	50	1	p<200	-	rs1469859	tophat
8	13	15601	10	48	0.999	p<200	-	rs13072536	tophat
1	5050	8	8038	18	0.614	1.4e-151	+	rs6056	tophat
2	3153	9	5343	25	0.629	4.6e-126	+	rs428453	tophat
3	35	13	18991	27	0.998	p<200	+	rs1469859	tophat
4	26	10	8615	5	0.997	p<200	+	rs13072536	tophat
5	18	6	13223	21	0.999	p<200	+	rs6056	tophat
6	3846	13	7111	22	0.649	p<200	+	rs428453	tophat
7	14	2	7835	7	0.998	p<200	+	rs1469859	tophat
8	29	11	17855	38	0.998	p<200	+	rs13072536	tophat
1	20	0	15	0	0.429	0.5	-	rs6056	tophat
2	14	0	22	0	0.611	0.24	-	rs428453	tophat
3	0	0	95	0	1	NA	-	rs1469859	tophat
4	0	0	43	0	1	NA	-	rs13072536	tophat
5	0	0	62	0	1	NA	-	rs6056	tophat
6	37	0	45	0	0.549	0.44	-	rs428453	tophat
7	0	0	82	0	1	NA	-	rs1469859	tophat
8	0	0	68	0	1	NA	-	rs13072536	tophat
1	41	0	0	62	0.398	0.048	+	rs6056	tophat
2	201	0	0	0	1	NA	+	rs428453	tophat
3	112	1	0	0	1	2.2e-32	+	rs1469859	tophat
4	57	0	0	55	0.509	0.92	+	rs13072536	tophat
5	83	0	0	82	0.503	1	+	rs6056	tophat
6	75	0	0	91	0.452	0.24	+	rs428453	tophat
7	199	0	0	207	0.49	0.73	+	rs1469859	tophat
8	91	0	0	72	0.558	0.16	+	rs13072536	tophat
1	3311	11	15	3674	0.474	1.5e-05	-	rs6056	tophat
2	5039	7	24	4	0.999	p<200	-	rs428453	tophat
3	6226	6	34	13	0.998	p<200	-	rs1469859	tophat
4	1926	3	20	1974	0.494	0.45	-	rs13072536	tophat
5	2902	10	26	2855	0.504	0.54	-	rs6056	tophat
6	2842	6	13	2589	0.523	0.00063	-	rs428453	tophat
7	2746	6	26	2553	0.518	0.0083	-	rs1469859	tophat
8	3135	8	24	2702	0.537	1.5e-08	-	rs13072536	tophat
1	34	37633	14	32	0.999	p<200	+	rs6056	star
2	19	61	15	35781	0.002	p<200	+	rs428453	star
3	54	30952	11	24	0.999	p<200	+	rs1469859	star
4	14	31	6	24065	0.001	p<200	+	rs13072536	star
5	25	17049	15	17346	0.496	0.11	+	rs6056	star
6	42	26750	27	25211	0.515	1.5e-11	+	rs428453	star
7	40	17862	25	17735	0.502	0.5	+	rs1469859	star
8	39	31897	18	28	0.999	p<200	+	rs13072536	star
1	6	4406	1	3	0.999	p<200	-	rs6056	star
2	10	0	2	4365	0	p<200	-	rs428453	star
3	1	2227	4	5	0.998	p<200	-	rs1469859	star
4	1	2	0	3221	0.001	p<200	-	rs13072536	star
5	3	1919	1	2081	0.48	0.011	-	rs6056	star
6	16	3943	4	4258	0.481	0.00052	-	rs428453	star
7	18	5446	6	6173	0.469	1.6e-11	-	rs1469859	star
8	8	3609	1	3	0.999	p<200	-	rs13072536	star
1	0	0	86	0	0	NA	+	rs6056	star
2	1	0	150	0	0	1.1e-43	+	rs428453	star
3	0	55	61	0	0.474	0.64	+	rs1469859	star
4	0	57	38	0	0.6	0.064	+	rs13072536	star
5	0	103	90	2	0.534	0.39	+	rs6056	star
6	0	0	133	0	0	NA	+	rs428453	star
7	0	450	1	2	0.998	1.8e-131	+	rs1469859	star
8	0	209	0	0	1	NA	+	rs13072536	star
1	10	4	18631	10	0	p<200	-	rs6056	star
2	10	2	13958	7	0	p<200	-	rs428453	star
3	8	10514	7419	27	0.586	1.1e-118	-	rs1469859	star
4	5	7991	5681	28	0.584	3.3e-87	-	rs13072536	star
5	11	10880	7936	30	0.578	1.6e-102	-	rs6056	star
6	12	6	13700	5	0	p<200	-	rs428453	star
7	8	23441	9	57	1	p<200	-	rs1469859	star
8	12	22431	7	58	1	p<200	-	rs13072536	star
1	4599	4	10773	4	0.701	p<200	+	rs6056	star
2	3547	2	8943	4	0.716	p<200	+	rs428453	star
3	8	6	29143	9	1	p<200	+	rs1469859	star
4	5	1	14694	6	1	p<200	+	rs13072536	star
5	2	0	21943	6	1	p<200	+	rs6056	star
6	3873	1	10605	2	0.732	p<200	+	rs428453	star
7	3	1	13242	3	1	p<200	+	rs1469859	star
8	5	1	25819	6	1	p<200	+	rs13072536	star
1	21	0	30	0	0.588	0.26	-	rs6056	star
2	36	0	46	0	0.561	0.32	-	rs428453	star
3	1	0	136	0	0.993	1.6e-39	-	rs1469859	star
4	0	0	80	0	1	NA	-	rs13072536	star
5	0	0	105	0	1	NA	-	rs6056	star
6	41	0	72	0	0.637	0.0046	-	rs428453	star
7	0	0	123	0	1	NA	-	rs1469859	star
8	0	0	109	0	1	NA	-	rs13072536	star
1	65	0	0	101	0.392	0.0064	+	rs6056	star
2	250	0	1	0	1	1.4e-73	+	rs428453	star
3	146	0	0	0	1	NA	+	rs1469859	star
4	87	0	0	81	0.518	0.7	+	rs13072536	star
5	124	0	0	125	0.498	1	+	rs6056	star
6	111	0	0	139	0.444	0.088	+	rs428453	star
7	272	0	0	267	0.505	0.86	+	rs1469859	star
8	126	0	0	110	0.534	0.33	+	rs13072536	star
1	4486	19	9	5056	0.47	5.7e-09	-	rs6056	star
2	8498	9	9	7	0.999	p<200	-	rs428453	star
3	8200	10	12	6	0.999	p<200	-	rs1469859	star
4	2781	16	6	2953	0.485	0.024	-	rs13072536	star
5	3962	15	15	4003	0.497	0.65	-	rs6056	star
6	4391	19	8	4108	0.517	0.0022	-	rs428453	star
7	3925	6	12	3732	0.513	0.028	-	rs1469859	star
8	4056	11	9	3551	0.533	7.4e-09	-	rs13072536	star
1	24	33107	13	26	0.999	p<200	+	rs6056	star-Nref
2	14	46	11	32197	0.001	p<200	+	rs428453	star-Nref
3	41	26347	7	24	0.999	p<200	+	rs1469859	star-Nref
4	12	16	7	21296	0.001	p<200	+	rs13072536	star-Nref
5	22	14610	10	15082	0.492	0.0063	+	rs6056	star-Nref
6	31	23306	21	22194	0.512	1.9e-07	+	rs428453	star-Nref
7	31	15550	15	15805	0.496	0.15	+	rs1469859	star-Nref
8	27	27069	7	26	0.999	p<200	+	rs13072536	star-Nref
1	2	868	0	1	0.001	p<200	-	rs6056	star-Nref
2	3	0	1	1345	1	p<200	-	rs428453	star-Nref
3	1	446	2	0	0	2.8e-130	-	rs1469859	star-Nref
4	0	0	0	800	1	NA	-	rs13072536	star-Nref
5	1	458	1	555	0.548	0.0025	-	rs6056	star-Nref
6	8	956	1	1156	0.547	1.5e-05	-	rs428453	star-Nref
7	5	1220	1	1503	0.552	6.3e-08	-	rs1469859	star-Nref
8	4	945	1	2	0.002	p<200	-	rs13072536	star-Nref
1	0	0	59	0	0	NA	+	rs6056	star-Nref
2	1	0	96	0	0	1.2e-27	+	rs428453	star-Nref
3	0	42	30	0	0.583	0.19	+	rs1469859	star-Nref
4	0	43	20	0	0.683	0.0052	+	rs13072536	star-Nref
5	0	74	53	0	0.583	0.076	+	rs6056	star-Nref
6	0	0	89	0	0	NA	+	rs428453	star-Nref
7	0	303	1	1	0.997	1.9e-89	+	rs1469859	star-Nref
8	0	157	0	0	1	NA	+	rs13072536	star-Nref
1	6	2	14316	7	0	p<200	-	rs6056	star-Nref
2	6	0	11216	7	0	p<200	-	rs428453	star-Nref
3	7	8107	5688	22	0.588	1.2e-94	-	rs1469859	star-Nref
4	4	6375	4501	22	0.586	1.8e-72	-	rs13072536	star-Nref
5	7	8429	6295	28	0.572	2.1e-69	-	rs6056	star-Nref
6	11	4	10973	5	0	p<200	-	rs428453	star-Nref
7	6	18337	8	46	1	p<200	-	rs1469859	star-Nref
8	9	17209	8	47	1	p<200	-	rs13072536	star-Nref
1	3753	4	1213	0	0.244	p<200	+	rs6056	star-Nref
2	2860	1	959	1	0.251	p<200	+	rs428453	star-Nref
3	6	3	2946	0	0.998	p<200	+	rs1469859	star-Nref
4	3	0	1382	0	0.998	p<200	+	rs13072536	star-Nref
5	2	0	2248	0	0.999	p<200	+	rs6056	star-Nref
6	3111	1	1106	0	0.262	p<200	+	rs428453	star-Nref
7	3	1	1307	1	0.998	p<200	+	rs1469859	star-Nref
8	5	1	2526	0	0.998	p<200	+	rs13072536	star-Nref
1	16	0	8	0	0.333	0.15	-	rs6056	star-Nref
2	32	0	13	0	0.289	0.0066	-	rs428453	star-Nref
3	1	0	60	0	0.984	5.4e-17	-	rs1469859	star-Nref
4	0	0	29	0	1	NA	-	rs13072536	star-Nref
5	0	0	32	0	1	NA	-	rs6056	star-Nref
6	38	0	25	0	0.397	0.13	-	rs428453	star-Nref
7	0	0	55	0	1	NA	-	rs1469859	star-Nref
8	0	0	32	0	1	NA	-	rs13072536	star-Nref
1	43	0	0	65	0.398	0.043	+	rs6056	star-Nref
2	152	0	1	0	1	2.7e-44	+	rs428453	star-Nref
3	106	0	0	0	1	NA	+	rs1469859	star-Nref
4	54	0	0	51	0.514	0.85	+	rs13072536	star-Nref
5	79	0	0	86	0.479	0.64	+	rs6056	star-Nref
6	66	0	0	90	0.423	0.065	+	rs428453	star-Nref
7	180	0	0	163	0.525	0.39	+	rs1469859	star-Nref
8	78	0	0	85	0.479	0.64	+	rs13072536	star-Nref
1	2448	13	2	2775	0.469	6.4e-06	-	rs6056	star-Nref
2	4791	8	4	6	0.999	p<200	-	rs428453	star-Nref
3	4135	3	6	5	0.999	p<200	-	rs1469859	star-Nref
4	1385	11	3	1599	0.464	9.6e-05	-	rs13072536	star-Nref
5	2087	12	9	2068	0.502	0.78	-	rs6056	star-Nref
6	2398	8	5	2319	0.508	0.26	-	rs428453	star-Nref
7	2129	5	6	2155	0.497	0.7	-	rs1469859	star-Nref
8	1945	5	3	1915	0.504	0.64	-	rs13072536	star-Nref
