# Supplementary material for: AllelicImbalance: an R/ bioconductor package for detecting, managing, and visualizing allele expression imbalance data from RNA sequencing
Source: BMC Bioinformatics. 2015 Jun 12;16(1):194. doi: 10.1186/s12859-015-0620-2 (PMC4465016; doi:10.1186/s12859-015-0620-2)
Supplement: Supplementary file 3 — Includes total counts over all samples for each SNP for the alignment methods for APOB. [file 12859_2015_620_MOESM3_ESM.csv]

rsids	STAR	STARnref	Tophat
rs1042034	49800	49493	37364
rs1042031	64397	55345	42054
rs676210	152898	130511	123615
rs693	87063	75289	58052
rs1041968	227049	204182	144816
rs679899	52464	33629	43446
rs1367117	40452	36139	24356
rs17240441	29719	21390	8322
