# Supplementary material for: AllelicImbalance: an R/ bioconductor package for detecting, managing, and visualizing allele expression imbalance data from RNA sequencing
Source: BMC Bioinformatics. 2015 Jun 12;16(1):194. doi: 10.1186/s12859-015-0620-2 (PMC4465016; doi:10.1186/s12859-015-0620-2)
Supplement: Supplementary file 4 — Includes total counts over all samples for each SNP for the alignment methods for FN1. [file 12859_2015_620_MOESM4_ESM.csv]

rsids	STAR	STARnref	Tophat
rs11651	234603	158952	160587
rs1132741	105706	29701	81023
rs1053238	118659	110039	75180
rs7589580	87481	80350	62457
rs7596677	53467	30498	29695
rs2289202	106083	102082	57863
rs1250259	48360	45965	24687
